# Supplementary material for: Molecular Characterization of CnHd3a and Spatial Expression of Its Alternative Splicing Forms Associated with Flowering Transition and Flower Development in Coconut Palm (Cocos nucifera L.)
Source: Genes (Basel). 2025 Jun 18;16(6):718. doi: 10.3390/genes16060718 (PMC12193392; doi:10.3390/genes16060718)
Supplement: Supplementary file 1 [file genes-16-00718-s001.zip]

Archive with 1 entries (1 files):
- genes-3653259-supplementary.pdf
